# Supplementary material for: Valorisation of Buckwheat By-Product as a Health-Promoting Ingredient Rich in Fibre for the Formulation of Gluten-Free Bread
Source: Foods. 2023 Jul 21;12(14):2781. doi: 10.3390/foods12142781 (PMC10379109; doi:10.3390/foods12142781)
Supplement: Supplementary file 1 [file foods-12-02781-s001.zip]

Archive with 1 entries (1 files):
- foods-2510346-supplementary.pdf
